# Supplementary material for: Epigenetic Heritability of Cell Plasticity Drives Cancer Drug Resistance through a One-to-Many Genotype-to-Phenotype Paradigm
Source: Cancer Res. 2025 Jun 11;85(15):2921–38. doi: 10.1158/0008-5472.CAN-25-0999 (PMC12314525; doi:10.1158/0008-5472.CAN-25-0999)
Supplement: Supplementary Table 1 — List of driver mutations on MSS AKT-mutant organoid line after exposure to a set of targeted drugs [file can-25-0999_supplementary_table_1_suppst1.csv]

Supplementary Table 1 - List of driver mutations on MSS AKT-mutant organoid line after exposure to a set of targeted drugs for 45 days at a high dose of 2_M concentration
CHROM	POS	END	REF	ALT	Consequence	Gene	VAF
chr12	12721187	12721187	A	G	missense_variant	CDKN1B	0.264
chr12	25245350	25245350	C	T	missense_variant	KRAS	0.672
chr14	104780214	104780214	C	T	missense_variant&splice_region_variant	AKT1	0.995
chr15	79046887	79046887	A	T	missense_variant	RASGRF1	0.97
chr17	7674220	7674220	C	T	missense_variant	TP53	0.974
chr2	29222517	29222517	C	A	missense_variant&splice_region_variant	ALK	0.336
chr5	112839879	112839879	C	T	stop_gained	APC	0.986
chr6	29943344	29943344	C	G	missense_variant	HLA-A	0.111
chr9	21971142	21971142	C	T	missense_variant	CDKN2A	0.378
chrX	64191033	64191048	CAGGGGGTGAATAAGT	C	inframe_deletion	AMER1	0.751
